# Supplementary material for: Synthesis of meta-Aminophenol Derivatives via Cu-Catalyzed [1,3]-Rearrangement—Oxa-Michael Addition Cascade Reactions
Source: Molecules. 2023 May 22;28(10):4251. doi: 10.3390/molecules28104251 (PMC10221852; doi:10.3390/molecules28104251)
Supplement: Supplementary file 1 [file molecules-28-04251-s001.zip]

Archive with 1 entries (1 files):
- molecules-2397302-supplementary.pdf
